# Supplementary material for: Three-Dimensional Geometric Analysis of Felid Limb Bone Allometry
Source: PLoS One. 2009 Mar 9;4(3):e4742. doi: 10.1371/journal.pone.0004742 (PMC2650414; doi:10.1371/journal.pone.0004742)
Supplement: Table S1 — Midshaft allometry with phylogenetic correction. Tables detailing phylogenetic contrasts and all midshaft geometric parameters. (0.15 MB XLS) [file pone.0004742.s001.xls]

## Sheet: Ark1
Results for bone scaling in felids (n=9)
See Text S6 for explanation of methods.
Plots of absolute values of standard deviation of contrast to absolute value of standardized contrast
R-values indicate the correlation between phylogeny and bone measurements
(the employed transformation procedure is indicated in bold)
Scapula
	Unmodified	Square root	Cube root	Log10	Grafen
csa	0.3631	0.1654	0.0894	0.0314	0.3712		csa	Cross-sectional area
ix	0.27	0.045	0.0433	0.1873	0.242		ix, iy	Second moment of area
iy	0.3728	0.1747	0.0967	0.0328	0.3504		jz	Polar moment of area
jz	0.2325	0.0292	0.0453	0.1563	0.2435		r1,r2	Major and minor axis length
r1	0.1931	0.0512	0.1429	0.2867	0.1809		rcmax, rcmin	maximum and minimum diameter
r2	0.4084	0.2167	0.1517	0.0521	0.4709		zx, zy	section modulus
rcmax	0.0984	0.1654	0.1805	0.1911	0.0739		tmin, tmax, tav	minimum, maximum and average cortical thickness
rcmin	0.1298	0.1561	0.1571	0.1481	0.044
zx	0.2252	0.0221	0.0537	0.1717	0.2374
zy	0.2037	0.0069	0.0815	0.1809	0.2459
tmin	0.3519	0.4487	0.4515	0.3369	0.1575
tmax	0.2027	0.6112	0.6966	0.8121	0.6463
tav	0.472	0.5851	0.5681	0.4179	0.1269
Humerus
	Unmodified	Square root	Cube root	Log10	Grafen
csa	0.3231	0.0943	0.0263	0.0314	0.2848
ix	0.3041	0.0591	0.0343	0.1708	0.2902
iy	0.2982	0.0577	0.0383	0.1865	0.2814
jz	0.231	0.0247	0.0474	0.1443	0.2869
r1	0.3428	0.1091	0.0193	0.1125	0.3229
r2	0.3339	0.1053	0.0155	0.1254	0.3096
rcmax	0.3164	0.0787	0.0217	0.1647	0.2804
rcmin	0.297	0.0586	0.037	0.1858	0.2776
zx	0.2756	0.0354	0.0541	0.1852	0.2832
zy	0.285	0.0484	0.0443	0.1836	0.2848
tmin	0.3942	0.1886	0.117	0.0345	0.4565
tmax	0.0779	0.2408	0.3632	0.5439	0.0112
tav	0.028	0.2692	0.3756	0.5169	0.0478
Radius
	Unmodified	Square root	Cube root	Log10	Grafen
csa	0.2374	0.0021	0.0072	0.158	0.318
ix	0.2453	0.027	0.0449	0.133	0.328
iy	0.2478	0.0416	0.0259	0.1019	0.3473
jz	0.2467	0.0327	0.0385	0.1209	0.3347
r1	0.2286	0.0355	0.032	0.1077	0.3334
r2	0.2386	0.0555	0.0001	0.0564	0.3604
rcmax	0.2044	0.0221	0.0936	0.1823	0.2943
rcmin	0.2605	0.0565	0.0084	0.0798	0.3664
zx	0.2566	0.0479	0.0158	0.0888	0.3542
zy	0.2412	0.0383	0.0286	0.1031	0.3416
tmin	0.2947	0.4697	0.1811	0.4689	0.0499
tmax	0.0442	0.2395	0.3376	0.4713	0.0055
tav	0.0817	0.1966	0.2845	0.3861	0.0816
Ulna
	Unmodified	Square root	Cube root	Log10	Grafen
csa	0.2711	0.0028	0.1094	0.2954	0.1713
ix	0.2937	0.0303	0.0836	0.2812	0.1988
iy	0.3337	0.0929	0.0015	0.1489	0.2673
jz	0.3065	0.0545	0.0523	0.2343	0.2191
r1	0.2906	0.0331	0.0798	0.2847	0.2038
r2	0.3473	0.133	0.0549	0.0548	0.3305
rcmax	0.3253	0.0488	0.0736	0.2909	0.2267
rcmin	0.4374	0.2022	0.0648	0.0198	0.4245
zx	0.2638	0.0054	0.1024	0.2808	0.1944
zy	0.2961	0.0549	0.037	0.175	0.2419
tmin	0.1064	0.2157	0.2199	0.1338	0.2196
tmax	0.524	0.2505	0.1434	0.0221	0.5251
tav	0.0497	0.2404	0.334	0.4303	0.1328
Third metacarpal
	Unmodified	Square root	Cube root	Log10	Grafen
csa	0.2986	0.0714	0.0058	0.0953	0.3862
ix	0.3493	0.1258	0.0507	0.0372	0.4405
iy	0.3369	0.1117	0.0364	0.0554	0.4135
jz	0.349	0.1183	0.0431	0.0465	0.4257
r1	0.39	0.1718	0.1	0.016	0.4842
r2	0.3598	0.1384	0.0645	0.0282	0.4282
rcmax	0.3461	0.1219	0.0475	0.0404	0.4426
rcmin	0.3753	0.1409	0.062	0.0415	0.4329
zx	0.3536	0.133	0.0581	0.0293	0.4398
zy	0.3386	0.1129	0.0349	0.0602	0.4104
tmin	0.0946	0.2783	0.3338	0.3751	0.0305
tmax	0.0047	0.2081	0.2651	0.3189	0.2059
tav	0.0239	0.2438	0.3082	0.3747	0.0944
Femur
	Unmodified	Square root	Cube root	Log10	Grafen
csa	0.2372	0.0009	0.0899	0.238	0.2073
ix	0.3167	0.0729	0.0196	0.1713	0.2778
iy	0.2969	0.0601	0.0298	0.1621	0.2717
jz	0.3089	0.0678	0.0237	0.1671	0.2754
r1	0.3641	0.1232	0.0324	0.1134	0.3337
r2	0.3314	0.0937	0.0035	0.1284	0.3049
rcmax	0.3402	0.0961	0.004	0.1465	0.3052
rcmin	0.3068	0.0648	0.0271	0.1613	0.2758
zx	0.2927	0.0544	0.0351	0.1808	0.2658
zy	0.273	0.0393	0.0488	0.1813	0.2564
tmin	0.0061	0.191	0.2624	0.3441	0.112
tmax	0.1469	0.0554	0.1874	0.3062	0.1374
tav	0.0699	0.1529	0.2394	0.3778	0.0865
Tibia
	Unmodified	Square root	Cube root	Log10	Grafen
csa	0.277	0.0528	0.0304	0.1419	0.3115
ix	0.3013	0.0687	0.0171	0.1392	0.3149
iy	0.2666	0.0623	0.0008	0.0813	0.3344
jz	0.2885	0.0679	0.0103	0.115	0.3236
r1	0.3009	0.0696	0.0202	0.1571	0.2918
r2	0.2338	0.0535	0.0031	0.0569	0.3371
rcmax	0.32	0.0781	0.0133	0.1508	0.309
rcmin	0.2609	0.0813	0.024	0.0377	0.3515
zx	0.2696	0.0484	0.0337	0.1481	0.2935
zy	0.2468	0.0499	0.019	0.1054	0.3198
tmin	0.0232	0.2057	0.2689	0.339	0.1118
tmax	0.1749	0.2031	0.3459	0.0473	0.1997
tav	0.2293	0.0526	0.1581	0.3258	0.2217
Fibula
	Unmodified	Square root	Cube root	Log10	Grafen
csa	0.1626	0.3839	0.459	0.5644	0.0406
ix	0.1081	0.0874	0.1509	0.2314	0.2493
iy	0.0717	0.3288	0.411	0.512	0.19
jz	0.0774	0.1336	0.2027	0.2905	0.2439
r1	0.2206	0.0573	0.0073	0.0475	0.3146
r2	0.2282	0.4928	0.5726	0.6641	0.1087
rcmax	0.1535	0.0225	0.0777	0.1425	0.2642
rcmin	0.2548	0.4826	0.5493	0.6221	0.006
zx	0.1082	0.0957	0.1639	0.2541	0.2513
zy	0.1512	0.3894	0.468	0.573	0.0804
tmin	0.6516	0.5367	0.4862	0.043	0.6475
tmax	0.3508	0.5579	0.6102	0.6688	0.1028
tav	0.4733	0.624	0.6527	0.6729	0.1303
Third metatarsal
	Unmodified	Square root	Cube root	Log10	Grafen
csa	0.2179	0.005	0.0652	0.144	0.3297
ix	0.3162	0.0992	0.0268	0.0473	0.4266
iy	0.3273	0.1026	0.0251	0.0836	0.3844
jz	0.321	0.1037	0.0269	0.0641	0.4092
r1	0.3692	0.1553	0.0852	0.0171	0.476
r2	0.3898	0.1599	0.0754	0.0577	0.3948
rcmax	0.3062	0.1099	0.0478	0.0065	0.4353
rcmin	0.3201	0.0957	0.0151	0.1052	0.3425
zx	0.3073	0.0847	0.0075	0.0797	0.4024
zy	0.3419	0.1163	0.038	0.0728	0.3999
tmin	0.3731	0.4779	0.5038	0.4879	0.1049
tmax	0.1588	0.3131	0.3516	0.3635	0.0619
tav	0.2789	0.4437	0.4835	0.4804	0.0391
Independent contrasts regression (RMA) statistics - in all cases, the "independent" variable is bone length
RMA slope (+/- 95% CI); correlation coefficient (r); and standard error
Scapula
	Slope	95% CI	r	SE
csa	2.2841	0.5269	0.9334	0.2228
ix	4.4963	0.7955	0.9802	0.3364
iy	4.4228	0.7473	0.9819	0.316
jz	4.347	0.6973	0.9838	0.2949
r1	1.1213	0.2158	0.9765	0.0913
r2	1.0919	0.2717	0.9604	0.1149
rcmax	4.081	2.1306	0.8117	0.901
rcmin	4.3516	2.7053	0.7184	1.1441
zx	3.4687	0.7462	0.9706	0.3156
zy	3.5584	0.7371	0.9728	0.3117
tmin	6.5773	5.8503	0.0978	2.4741
tmax	1.4374	0.9976	0.6301	0.4219
tav	2.0917	1.8325	0.1979	0.775
Humerus
	Slope	95% CI	r	SE
csa	2.1289	0.582	0.9521	0.2462
ix	4.9182	1.4498	0.944	0.6131
iy	4.5332	1.1984	0.9553	0.5068
jz	4.543	1.2688	0.9499	0.5366
r1	1.4024	0.4682	0.9276	0.1979
r2	1.2099	0.3404	0.9492	0.1439
rcmax	1.3633	0.4645	0.9245	0.1965
rcmin	1.112	0.2937	0.9553	0.1242
zx	3.526	0.967	0.9518	0.4089
zy	3.375	0.8807	0.9564	0.3724
tmin	0.6825	0.5414	0.4605	0.229
tmax	0.8697	0.673	0.5004	0.2846
tav	0.6187	0.5119	0.6187	0.2165
Radius
	Slope	95% CI	r	SE
csa	2.4813	0.8067	0.9315	0.3412
ix	5.3414	1.7282	0.9322	0.7309
iy	5.3492	1.6579	0.9379	0.7011
jz	5.3358	1.6831	0.9357	0.7118
r1	1.4237	0.4798	0.9262	0.2029
r2	1.427	0.4288	0.9418	0.1813
rcmax	1.3404	0.4669	0.9209	0.1974
rcmin	1.394	0.4177	0.9421	0.1767
zx	3.9728	1.2261	0.9385	0.5185
zy	3.9559	1.23	0.9375	0.5202
tmin	0.5447	0.2435	0.8659	0.103
tmax	1.1785	0.5817	0.8337	0.246
tav	0.846	0.36	0.8794	0.1522
Ulna
	Slope	95% CI	r	SE
csa	2.3685	1.0179	0.8768	0.4305
ix	4.8772	2.035	0.8843	0.8606
iy	5.4132	2.2146	0.8891	0.9366
jz	5.0224	2.0626	0.8882	0.8723
r1	1.272	0.537	0.8814	0.2271
r2	1.4973	0.6374	0.8793	0.2696
rcmax	1.2449	0.551	0.8687	0.233
rcmin	1.4597	0.7196	0.8341	0.3043
zx	3.6615	1.4596	0.895	0.6173
zy	3.9034	1.5469	0.8963	0.6542
tmin	0.8467	0.7319	0.2539	0.3095
tmax	1.0334	0.7944	0.51	0.336
tav	0.8191	0.5007	0.7296	0.2117
Third metacarpal
	Slope	95% CI	r	SE
csa	1.8972	0.4161	0.9694	0.1759
ix	4.2162	0.8474	0.9744	0.3584
iy	4.2003	0.7791	0.9782	0.3295
jz	4.195	0.7845	0.9779	0.3317
r1	1.1512	0.2094	0.9791	0.0886
r2	1.149	0.1949	0.9818	0.0824
rcmax	1.0574	0.2115	0.9746	0.0895
rcmin	1.048	0.212	0.9741	0.0896
zx	3.1432	0.6457	0.9732	0.2731
zy	3.113	0.602	0.9763	0.2546
tmin	0.4904	0.2034	0.8859	0.086
tmax	0.6389	0.2166	0.9253	0.0916
tav	0.578	0.2161	0.9083	0.0914
Femur
	Slope	95% CI	r	SE
csa	2.0969	0.4582	0.9697	0.1938
ix	4.3771	0.9696	0.9688	0.4101
iy	4.4245	1.0223	0.966	0.4323
jz	4.3988	0.9892	0.9678	0.4183
r1	1.1342	0.2693	0.9641	0.1139
r2	1.166	0.3052	0.9562	0.1291
rcmax	1.1061	0.2682	0.9625	0.1134
rcmin	1.1372	0.6068	0.9544	0.1283
zx	3.2543	0.7238	0.9685	0.3061
zy	3.2517	0.6923	0.9712	0.2928
tmin	0.835	0.2392	0.9473	0.1011
tmax	1.0163	0.2936	0.9463	0.1242
tav	0.8924	0.2359	0.9553	0.0997
Tibia
	Slope	95% CI	r	SE
csa	2.3362	0.4653	0.9749	0.1968
ix	4.7795	0.8465	0.9802	0.358
iy	4.9112	0.9971	0.9739	0.4217
jz	4.8306	0.8806	0.979	0.3724
r1	1.212	0.228	0.9776	0.0964
r2	1.2896	0.3189	0.961	0.1349
rcmax	1.1945	0.214	0.9797	0.0905
rcmin	1.3163	0.3042	0.966	0.1286
zx	3.5483	0.6566	0.9783	0.2777
zy	3.5652	0.7535	0.9716	0.3187
tmin	0.9736	0.3807	0.8992	0.161
tmax	0.9758	0.361	0.9103	0.1527
tav	1.0232	0.2675	0.9563	0.1131
Fibula
	Slope	95% CI	r	SE
csa	1.4441	0.7729	0.8444	0.3159
ix	4.1477	2.4637	0.804	1.0069
iy	3.578	2.0588	0.8174	0.8414
jz	3.9748	2.2569	0.8228	0.9223
r1	1.3414	0.846	0.7755	0.3458
r2	0.8431	0.4614	0.8366	0.1886
rcmax	1.2351	0.7458	0.7966	0.3048
rcmin	0.7685	0.4119	0.8439	0.1684
zx	2.787	1.6463	0.8064	0.6728
zy	2.3104	1.2046	0.853	0.4923
tmin	-2.6699	2.6648	0.0422	1.089
tmax	3.1148	2.3473	0.6564	0.9593
tav	2.5792	2.1612	0.5444	0.8832
Third metatarsal
	Slope	95% CI	r	SE
csa	2.1342	0.5839	0.952	0.2469
ix	4.8499	1.1334	0.9652	0.4793
iy	5.0162	1.2908	0.9577	0.5459
jz	4.9093	1.1715	0.9637	0.4954
r1	1.3554	0.3213	0.9642	0.1359
r2	1.4314	0.4002	0.9498	0.1693
rcmax	1.2579	0.3485	0.9507	0.1474
rcmin	1.3003	0.3787	0.9454	0.1602
zx	3.5642	0.8457	0.9641	0.3576
zy	3.6497	0.8949	0.9616	0.3784
tmin	0.5385	0.2454	0.8602	0.1038
tmax	0.7357	0.2964	0.8926	0.1254
tav	0.6066	0.2701	0.867	0.1142
