# Supplementary material for: Three-Dimensional Geometric Analysis of Felid Limb Bone Allometry
Source: PLoS One. 2009 Mar 9;4(3):e4742. doi: 10.1371/journal.pone.0004742 (PMC2650414; doi:10.1371/journal.pone.0004742)
Supplement: Text S1 — ImageJ macro for the calculation of cross-sectional geometric parameters. This ImageJ macro sequentially analyses every slice of a CT stack, measuring several geometric parameters including second moment of area, section modulus and calliper diameter. (0.03 MB TXT) [file pone.0004742.s002.txt]

//Primary development version kept on MD's Vaio under /home/mdoube/ImageJ/macros
//edits made to other copies will not be kept!

//MomentMacroJ_v0.6.3.txt,a version of the MomentMacro modified for use with ImageJ.
//original code downloaded from http://www.hopkinsmedicine.org/FAE/MomentMacroJ_v1_3.txt
//feb 2008 and modified for updated ImageJ macro functions, 16-bit images, stacks and QCT
//designed to handle 16-bit, calibrated greyscale image stacks with DICOM header
//formula for calculation of moments fixed (added value for pixel area, w^3*h/12)
//formula for calculation of greatest distance from principal axes fixed (so section modulus fixed)
//Requires ImageJ version 1.41e or later.
//See http://rsb.info.nih.gov/ij/upgrade/index.html for the latest version of ImageJ.
//This version: 2008-11-05

//    Copyright Michael Doube 2008

//    This program is free software: you can redistribute it and/or modify
//    it under the terms of the GNU General Public License as published by
//   the Free Software Foundation, either version 3 of the License, or
//    (at your option) any later version.
//
//    This program is distributed in the hope that it will be useful,
//    but WITHOUT ANY WARRANTY; without even the implied warranty of
//    MERCHANTABILITY or FITNESS FOR A PARTICULAR PURPOSE.  See the
//    GNU General Public License for more details.
//
//    You should have received a copy of the GNU General Public License
//    along with this program.  If not, see <http://www.gnu.org/licenses/>.

//to do:
//Allow ROI-based methods to find more than one particle per slice
//Smarten up detection of cortical bone, especially for epiphyses
//migrate to Java!

var range, dumbarea, perimeter, type, xbox, ybox, xadjust, yadjust, xCoordinates, yCoordinates, perimSelect;
var Sn,Sx,Sy,Sxx,Syy,Sxy,rot2, Theta, Jz, Cx, Cy, maxRadMax, maxRadMin; Imax; Imin;
var wSn,wSx,wSy,wSxx,wSyy,wSxy,wrot2, wTheta, wJz, wCx, wCy, wmaxRadMax, wmaxRadMin; wImax; wImin;
var row;
var pi = 3.14159265359;
var deg2rad = pi / 180;
var rad2deg = 180 / pi;
var pmin, pmax, intercept, slope;
var bones = newArray("other bone", "scapula", "humerus", "radius", "ulna", "metacarpal", "pelvis", "femur", "tibia", "fibula", "metatarsal");
var scalex = 1;
var scaley = 1;
var scalez = 1;
var microns = fromCharCode(181,109);
var units = newArray("mm", microns, "nm", "px");
var airhu = -1000;	//Hounsfield units for air,
var bonehu = 0;	//bone / air interface (50/50 bone and air)
var maxhu = 4000;	//and upper limit for bone
var caloffset = calibrate(0);
var calslope = (calibrate(100)-caloffset) / 100;
var tmin, tmax, tav, feret, fraccort;
var ycentroid, rcmax, rcmin;
var degs = fromCharCode(176);

//macro to find the distance between two points and the midslice of a stack.

macro "MidPoint [g]" {
name = getTag("0010,0010");
title = getTitle();
getVoxelSize(width, height, depth, unit);
depth = getNumericTag("0018,0050");
print("Pixel Scale:",width, height, depth, unit);
//Initialise the results window
if (isOpen("Results")) row = nResults;
else row = 0;
//ask us which bone we are looking at
bonedef = "scapula";
for (n=0; n<lengthOf(bones);n++)  if (matches(title, ".*"+bones[n]+".*")) bonedef = bones[n];
Dialog.create("Options");
Dialog.addChoice("Bone: ", bones, bonedef);
Dialog.show();
bone = Dialog.getChoice();
for (n=0; n<lengthOf(bones); n++) {
	if(matches(bones[n], ".*"+bone+".*")) bonen = n;
}

//Locate important landmarks in the stack
//with left click plus shift then left click plus ctrl

leftButton=16;
shift=1;
rightButton=23;
ctrl=2;
x2=-1;
y2=-1;
z2=-1;
flags2=-1;

//set the last value to be determined to be the loop escape value
endz = -1;

while (endz==-1) {
          getCursorLoc(x, y, z, flags);
          if (x!=x2 || y!=y2 || z!=z2 || flags!=flags2) {

//capture the start position with left click plus shift
		if (flags == 17){
			startx = x*width;
			starty = y*height;
			startz = z*depth;
			//voxel counting starts from 0 while slice number starts from 1...
			slicea = z+1;
			print("Start pixel position captured",x, y,z,"\n");
		}		
//capture the end point with left click plus ctrl
		if (flags == 18){
			endx = x*width;
			endy = y*height;
			endz = z*depth;
			sliceb = z+1;
			print("End pixel position captured",x,y,z,"\n");
		}		
	}
	x2=x; y2=y; z2=z; flags2=flags;
	wait(10);
}

distance = sqrt(sqr(startx-endx)+sqr(starty-endy)+sqr(startz-endz));
perpdist = abs(slicea-sliceb)*depth;
midslice = floor((slicea+sliceb)/2);
setSlice(midslice);
print("Distance between clicks:",distance, unit);
print("Slice A is:", slicea);
print("Slice B is:", sliceb);
print("Mid slice is:", midslice);

setResult("Label",row,name);
setResult("Bone Code", row, bonen);
setResult("SliceA",row,slicea);
setResult("SliceB",row,sliceb);
setResult("MidSlice",row,midslice);
setResult("Length ("+unit+")",row,distance);
setResult("Depth ("+unit+")",row,perpdist);
updateResults();
}

macro "Moment Calculation [b]" {
	requires("1.41e");
	title=getTitle();
	starttime = getTime();
//get some info from the DICOM header
	date=getNumericTag("0008,0020");
	if (isNaN(date)) exit("This image is not a calibrated DICOM");
	sliceThickness = getNumericTag("0018,0050");
	sliceSpacing = getNumericTag("0018,0088");
	scale = split(getTag("0028,0030"), "\\");
	name = getTag("0010,0010");

//Set up some options
	bonedef = "scapula";
	for (n=0; n<lengthOf(bones);n++){
		if (matches(title, ".*"+bones[n]+".*")) bonedef = bones[n];
	} 
	Dialog.create("Options");
	Dialog.addCheckbox("Cortical Thickness", true);
	Dialog.addCheckbox("Draw Axes", true);
	Dialog.addCheckbox("Draw Centroids", true);
	Dialog.addCheckbox("Draw Outline", false);
	Dialog.addCheckbox("Annotated Copy", true);
	Dialog.addCheckbox("Process Stack", false);
	Dialog.addChoice("Bone: ", bones, bonedef);
	Dialog.addChoice("Calculate: ", newArray("Weighted", "Unweighted", "Both"), "Unweighted");   //unfortunately the CT scans have sharpening artefacts from proprietary post-processing. Can't do weighted calcs with any certainty :-(
	Dialog.addNumber("Voxel Size (x): ", scale[0]);
	Dialog.addNumber("Voxel Size (y): ", scale[1]);
	Dialog.addNumber("Voxel Size (z): ", sliceThickness);
	Dialog.addChoice("Units: ", units);
	if (calibrate(0) == 0 && calslope == 1){
		var isCalibrated = false;
		Dialog.addMessage("Image is uncalibrated\nEnter air and bone pixel values");
		getRawStatistics(nPixels, mean, min, max, std, histogram);
		if (min < 50 && min >=0) {
			airhu = 0;
		}
		else if (min > 31000) {
			airhu = 31768;
		}
		else if (min < -800){
			airhu = -1000;
		} else {airhu = 0;}
	} else {0.156
		var isCalibrated = true;
		Dialog.addMessage("Image is calibrated\nEnter HU below:");
		airhu = -1000;
	}
	bonehu = airhu + 1000;
	maxhu = airhu + 5000;
	Dialog.addNumber("Air:", airhu);
	Dialog.addNumber("Bone Min:", bonehu);
	Dialog.addNumber("Bone Max:", maxhu);
	Dialog.show();
	doThickness = Dialog.getCheckbox();
	doAxes = Dialog.getCheckbox();
	doCentroids = Dialog.getCheckbox();
	doOutline = Dialog.getCheckbox();
	doCopy = Dialog.getCheckbox();
	doStack = Dialog.getCheckbox();
	bone = Dialog.getChoice();
	for (n=0; n<lengthOf(bones); n++){
		if(matches(bones[n], ".*"+bone+".*")) {
			bonen = n;
		}
	}
	analyse = Dialog.getChoice();
	scalex = Dialog.getNumber();
	scaley = Dialog.getNumber();
	scalez = Dialog.getNumber();
	unit = Dialog.getChoice();
	airhu = Dialog.getNumber();
	bonehu = Dialog.getNumber();
	maxhu = Dialog.getNumber();
	range = maxhu - airhu;
	run("Enhance Contrast", "saturated=0.1 use");
	if (analyse == 'Both') {
		doUnweighted = true;
		doWeighted = true;
	} else if (analyse == 'Unweighted') {
		doUnweighted = true;
		doWeighted = false;
	} else if (analyse == 'Weighted') {
		doUnweighted = false;
		doWeighted = true;
	}
//Initialise the results window
	if (isOpen("Results")){
		row = nResults;
	} else {
		row = 0;
	}
	getSelectionBounds(roiX, roiY, roiWidth, roiHeight);
	if (doCopy) {
		xadjust = roiX;
		yadjust = roiY;
	} else {
		xadjust = 0;
		yadjust = 0;
	}
	GetSelection();	
	setBatchMode(true);
	if (!doStack){
		start = getSliceNumber();
		end = start+1;
	} else {
		start = 1;
		end = nSlices()+1;
	}	
	if (doCopy) {
		newImage(title+"_Annotated", "16-bit Black", roiWidth, roiHeight, 1);
	}
	selectWindow(title);
	for(s = start; s < end; s++){
		setSlice(s);
		//Calculate Thickness
		if(doThickness){
			CorticalThickness();
			RotatingCalipers();		//requires ycentroid from CorticalThickness();
			selectWindow(title);
		}
//Calculate Moments

		Sn=0; Sx=0; Sy=0; Sxx=0; Syy=0; Sxy=0;
		wSn=0; wSx=0; wSy=0; wSxx=0; wSyy=0; wSxy=0;
		for (y=roiY; y<=roiY+roiHeight; y++)  {
			for (x=roiX; x<=roiX+roiWidth; x++) {
        				if ((calibrate(getPixel(x,y)) > bonehu) && (calibrate(getPixel(x,y)) <= maxhu)) {
			            		if (doUnweighted){
						Sn++;							//number of pixels
						Sx += x;				//distance from parallel axis to pixel
	              					Sy += y;											//normal distance from parallel axis summed over pixels
			              			Sxx += x*x;							//squared normal distances from parallel axis (Iz)
	              					Syy += y*y;
						Sxy += y*x;
					}
					if(doWeighted){
						//if you have a function for converting pixel values to real densities, use it here
						//this normalisation assumes that the value for air is 0% bone and the upper limit set is 100% bone
						norm = (calibrate(getPixel(x,y))-airhu) / range;
            						wSn += norm;
              						wSx += x*norm;
		              				wSy += y*norm;
				              		wSxx += x*x*norm;
            		  				wSyy += y*y*norm;
		              				wSxy += x*y*norm;
					}
				}
			}
		}
		if(doUnweighted){
			Cx = Sx / Sn;	//x-coordinate of binary centroid
			Cy = Sy / Sn;  	//y-coordinate of binary centroid
			Myy = Sxx - (Sx*Sx / Sn) + Sn/12;
			Mxx = Syy - (Sy*Sy / Sn) + Sn/12;
			Mxy = Sxy - (Sx*Sy / Sn);
			if (Mxy==0)  Theta=0;
			else Theta = atan((Mxx-Myy+sqrt(sqr(Mxx-Myy)+(4*sqr(Mxy))))/(2*Mxy)) * rad2deg;
			rot2 = Theta * deg2rad;
			Imax = (Mxx+Myy)/2 + sqrt(sqr(((Mxx-Myy)/2))+Mxy*Mxy);
	    		Imin = (Mxx+Myy)/2 - sqrt(sqr(((Mxx-Myy)/2))+Mxy*Mxy);
		}
		if (doWeighted){
			wCx = wSx / wSn ;			//x-coordinate of weighted centroid
			wCy = wSy / wSn ;  			//y-coordinate of weighted centroid
			wMyy = wSxx - (wSx*wSx / wSn) + wSn/12;
			wMxx = wSyy - (wSy*wSy / wSn) + wSn/12;
			wMxy = wSxy - (wSx*wSy / wSn);
			if (wMxy==0) wTheta = 0;
			else wTheta = atan((wMxx - wMyy+sqrt(sqr(wMxx - wMyy)+4*sqr(wMxy)))/(2*wMxy)) * rad2deg; 
			wrot2 = wTheta * deg2rad;
			wImax = (wMxx+wMyy)/2 + sqrt(sqr(((wMxx-wMyy)/2))+wMxy*wMxy);		           
	    		wImin = (wMxx+wMyy)/2 - sqrt(sqr(((wMxx-wMyy)/2))+wMxy*wMxy);		           
		}
		maxRadMax = 0; maxRadMin = 0;
		wmaxRadMax = 0; wmaxRadMin = 0;
		for (y=roiY; y<=roiY+roiHeight; y++)  {
			for (x=roiX; x<=roiX+roiWidth; x++) {
        			if ((calibrate(getPixel(x,y)) > bonehu) && (calibrate(getPixel(x,y)) <= maxhu)) {
		            		if (doUnweighted){
		    			//maximum distance from minimum principal axis (longer)
					maxRadMin = maxOf(maxRadMin, abs((x-Cx)*cos(rot2) + (y-Cy)*sin(rot2)));
	    				//maximum distance from maximum principal axis (shorter)
	    				maxRadMax = maxOf(maxRadMax, abs((y-Cy)*cos(rot2) - (x-Cx)*sin(rot2)));
				}
				if(doWeighted){
					wmaxRadMin = maxOf(wmaxRadMin, abs((x-wCx)*cos(wrot2) + (y-wCy)*sin(wrot2)));
		    			wmaxRadMax = maxOf(wmaxRadMax, abs((y-wCy)*cos(wrot2) - (x-wCx)*sin(wrot2)));
				}
			}
		}
	}
		if(doUnweighted){
			Rmax = sqrt(Imax / Sn);    				//length of major axis, formerly R1
			Rmin = sqrt(Imin / Sn);				//length of minor axis, formerly R2
			Zmax = Imax / maxRadMin;				//save section moduli
			Zmin = Imin / maxRadMax;				
			rot2 = 0;
		}
		if(doWeighted){
			wRmax = sqrt(wImax / wSn);
			wRmin = sqrt(wImin / wSn);
			wZmax = wImax / wmaxRadMin;				//save section moduli
			wZmin = wImin / wmaxRadMax;				
			wrot2 = 0;
		}
		selectWindow(title);
		GetPerimeter();
		//Draw principal axes and centroids
		if(doAxes) {
			if (doCopy){
				selectWindow(title+'_Annotated');
				setColor("white");
			} else {
				selectWindow(title);
				setColor("white");
			}
			DrawAxis();
		}
		if (doCentroids) {
			if (doCopy){
				selectWindow(title+'_Annotated');
				setColor("white");
			} else {
				selectWindow(title);
				setColor("white");
			}
			DrawCentroids();
		}
		if (doCopy) {
			selectWindow(title+'_Annotated');
			setSlice(nSlices);
			if (doOutline) {
				for (n = 0; n<lengthOf(xCoordinates); n++) {
					xCoordinates[n] = xCoordinates[n] - roiX;
					yCoordinates[n] = yCoordinates[n] - roiY;
				}
				makeSelection(perimSelect, xCoordinates, yCoordinates);
				setColor("white");
				run("Draw");
				if (doCentroids) DrawCentroids();
				if (doAxes) DrawAxis();
			} else {
				selectWindow(title);
				makeRectangle(roiX, roiY, roiWidth, roiHeight);
				run("Copy");
				selectWindow(title+"_Annotated");
				run("Paste");
				run("Enhance Contrast", "saturated=0.5");
				if (doCentroids) DrawCentroids();
				if (doAxes) DrawAxis();
			}
			run("Add Slice");
		}
		setResult("Label", row, name);					//image title
		setResult("Bone Code", row, bonen);				//bone code: is the index of the list of bones (bones[n]) above.
		setResult("Slice", row, s);					//section number
		setResult("Perim. ("+unit+")", row, perimeter * scalex);     			//periosteal perimeter
		setResult("tCSA ("+unit+"^2)", row, dumbarea * sqr(scalex));			//area contained within periosteal perimeter
		if (doThickness){
			setResult("Tmin ("+unit+")", row, tmin * scalex);			//Minimum cortical thickness
			setResult("Tmax ("+unit+")", row, tmax * scalex);			//Maximum cortical thickness
			setResult("Tav ("+unit+")", row, tav * scalex);				//Mean cortical thickness
			setResult("CA", row, fraccort);						//Fraction of total CSA that is cortical bone (rest is marrow + trabeculae)
			setResult("Feret ("+unit+")", row, feret * scalex);			//Feret's diameter of perimeter selection
			setResult("RCmax ("+unit+")", row, rcmax * scalex);				//Rotating caliper max diameter
			setResult("RCmin ("+unit+")", row, rcmin * scalex);				//Rotating caliper min diameter

		}
		if (doUnweighted){
			setResult("CSA ("+unit+"^2)", row, Sn * sqr(scalex));			//cross-sectional area counting all pixels between airmax and max
			setResult("Cx ("+unit+")", row, Cx * scalex);				//centroid x coordinate in original image
			setResult("Cy ("+unit+")", row, Cy * scalex);				//centroid y coordinate in original image
			setResult("Imax ("+unit+"^4)", row, Imax * sqr(sqr(scalex)));		//second moment of area around the major axis
			setResult("Imin ("+unit+"^4)", row, Imin * sqr(sqr(scalex)));		//second moment of area around the minor axis
			setResult("Jz ("+unit+"^4)", row, (Imax + Imin) * sqr(sqr(scalex)));	//polar moment of inertia
			setResult("Theta "+degs, row, Theta);					//angle of major axis to horizontal (+ve Theta = -ve gradient, -90  > Theta > 90 )
			setResult("Rmax ("+unit+")", row, Rmax * scalex);				//length of major axis
			setResult("Rmin ("+unit+")", row, Rmin * scalex);				//length of minor axis
			setResult("Zmax ("+unit+"^3)", row, Zmax * scalex*sqr(scalex));		//In structural engineering, the section modulus of a beam (Z) is the ratio of a cross section's second moment of area (I) to its greatest distance from the neutral axis (Xmaxrad and Ymaxrad).
			setResult("Zmin ("+unit+"^3)", row, Zmin * scalex*sqr(scalex));		//The section modulus is directly related to the strength of a corresponding beam. It is expressed in units of volume.
		}
		if (doWeighted){
			setResult("wCSA ("+unit+"^2)", row, wSn * sqr(scalex));		//weighted cross-sectional area, weighting each pixel by its brightness (~volume fraction)
			setResult("wCx ("+unit+")", row, wCx * scalex);				//weighted centroid x coordinate in original image
			setResult("wCy ("+unit+")", row, wCy * scalex);			//weighted centroid y coordinate in original image
			setResult("wImax ("+unit+"^4)", row, wImax * sqr(sqr(scalex)));		//weighted second moment of area around the major axis
			setResult("wImin ("+unit+"^4)", row, wImin * sqr(sqr(scalex)));		//weighted second moment of area around the minor axis
			setResult("wJz ("+unit+"^4)", row, (wImax + wImax) * sqr(sqr(scalex)));	//weighted polar moment of inertia
			setResult("wTheta "+degs, row, wTheta);					//angle of weighted major axis to horizontal (+ve wTheta = -ve gradient, -90  > wTheta > 90 )
			setResult("wRmax ("+unit+")", row, wRmax * scalex);			//length of major axis
			setResult("wRmin ("+unit+")", row, wRmin * scalex);			//length of minor axis
			setResult("wZmax ("+unit+"^3)", row, wZmax * scalex * sqr(scalex));		//weighted section modulus
			setResult("wZmin ("+unit+"^3)", row, wZmin * scalex * sqr(scalex));		//weighted section modulus
		}
		row++;
		selectWindow(title);
		resetThreshold();
		DrawSelection();	
	}
	if (doCopy) {
		selectWindow(title+'_Annotated');
		setSlice(nSlices);
		run("Delete Slice");	
		setVoxelSize(scalex, scaley, scalez, unit);
	}
	setBatchMode("exit and display");
	updateResults();
	hours = floor((getTime()-starttime) / 3600000 );
	minutes = floor((getTime() - starttime - hours * 3600000) / 60000);
	seconds = floor((getTime() - starttime - hours * 3600000 - minutes * 60000) / 1000);
	tenths = round((getTime() - starttime - hours * 3600000 - minutes * 60000 - seconds * 1000)/100);
	showStatus("Macro complete. Duration: "+hours+":"+minutes+":"+seconds+"."+tenths+"s");
}

//  End of macros
//  Begin functions

function sqr(n) {
	return n*n;
}

function DrawAxis() {
//optional function to draw major/minor axis of ellipse
	setLineWidth(1);
	if(doUnweighted){
		//unweighted axes
		drawLine(Cx - xadjust  - cos((Theta+90) * deg2rad) * 2 * Rmin, Cy - yadjust - sin((Theta+90) * deg2rad) * 2 * Rmin,
			Cx - xadjust + cos((Theta+90) * deg2rad) * 2 * Rmin, Cy - yadjust + sin((Theta+90) * deg2rad) * 2 * Rmin);

		drawLine(Cx - xadjust - cos((0-Theta) * deg2rad) * 2 * Rmax, Cy - yadjust + sin((0-Theta) * deg2rad) * 2 * Rmax,
			Cx - xadjust + cos((0-Theta) * deg2rad) * 2 * Rmax, Cy -yadjust - sin((0-Theta) * deg2rad) * 2 * Rmax);
	}
	if(doWeighted){
	//weighted axes
		drawLine(wCx - xadjust - cos((wTheta+90) * deg2rad) * 2 * wRmin, wCy - yadjust - sin((wTheta+90) * deg2rad) * 2 * wRmin,
			wCx - xadjust + cos((wTheta+90) * deg2rad) * 2 * wRmin, wCy - yadjust + sin((wTheta+90) * deg2rad) * 2 * wRmin);

		drawLine(wCx - xadjust- cos((0-wTheta) * deg2rad) * 2 * wRmax, wCy - yadjust + sin((0-wTheta) * deg2rad) * 2 * wRmax,
			wCx - xadjust + cos((0-wTheta) * deg2rad) * 2 * wRmax, wCy - yadjust - sin((0-wTheta) * deg2rad) * 2 * wRmax);
	}
}

function DrawCentroids() {
	setLineWidth(1);
	if(doUnweighted){
	//mark unweighted centroid with a circle
		drawOval(Cx-4-xadjust, Cy-4-yadjust,9,9);
	}
	if(doWeighted){
	//mark weighted centroid with a cross
		drawLine(wCx+4-xadjust, wCy-yadjust, wCx-4-xadjust, wCy-yadjust);
		drawLine(wCx-xadjust, wCy+4-yadjust, wCx-xadjust, wCy-4-yadjust);
	}
}

function GetPerimeter() {
// Figure out the outer perimeter of the section and the area it encloses
//	setAutoThreshold();
	if (isCalibrated) setThreshold(bonehu, maxhu);
	else setThreshold((bonehu-caloffset)/calslope, (maxhu-caloffset)/calslope);
	if (doWeighted) {
		doWand(xadjust, wCy);
	} else if (doUnweighted) {
		doWand(xadjust, Cy);
	}
	resetThreshold();
	perimSelect = selectionType;
	if (selectionType == 4) {
		getRawStatistics(dumbarea);  					//area enclosed within the periosteum including marrow space as solid
		getSelectionCoordinates(xCoordinates, yCoordinates);
		ncoord = lengthOf(xCoordinates);
		perimeter = 0;
		for (p = 0; p < ncoord-2; p=p+2){
			//wand selections are a set of points on vertices of the selection
			//so the distance between n and n+1 is always an integer pixel value
			//along pixel edges.  Better to pythagorise between every second vertice
			perimeter = perimeter + sqrt(sqr((xCoordinates[p]-xCoordinates[p+2]))+sqr((yCoordinates[p]-yCoordinates[p+2])));
		}
		perimeter = perimeter + sqrt(sqr((xCoordinates[ncoord-2]-xCoordinates[0]))+sqr((yCoordinates[ncoord-2]-yCoordinates[0])));
//		if (doOutline) run("Draw");
	} else {
		perimeter = 0/0;
		dumbarea = 0/0;
	}
}

function GetSelection() {
	//Function to get the ROI containing the specimen
	type = selectionType();
	if (type != -1) {
		getSelectionCoordinates(xbox, ybox);
	}
}

function DrawSelection() {
	//Function to draw the ROI containing the specimen
	if (type != -1 ){
		makeSelection(type, xbox, ybox);
	} else {
		run("Select None");
	}
}

function CorticalThickness() {
//Apply segmentation scheme
//get periosteal and endosteal coordinates
//for each periosteal point, work out nearest endosteal point
//keep shortest distance, do some stats with it

	selectWindow(title);
	run("Duplicate...", "title="+getTitle()+"-thickness");
//	setAutoThreshold();
	if (isCalibrated) setThreshold(bonehu, maxhu);
	else setThreshold((bonehu-caloffset)/calslope, (maxhu-caloffset)/calslope);
	run("Make Binary");
	run("Erode");
	run("Smooth");
	npix = 0;
	xsum = 0;
	ysum = 0;
	for (x = 0; x < getWidth(); x++){
		for (y = 0; y < getHeight; y++){
			if (getPixel(x,y) > 0){
				npix++;
				xsum = xsum + x;
				ysum = ysum + y;
			}
		}
	}
	xcentroid = xsum / npix;
	ycentroid = ysum / npix;
	run("Select None");
	doWand(xcentroid, ycentroid);
	getSelectionCoordinates(endostx, endosty);
	getRawStatistics(marrowarea);
	run("Select None");
	doWand(0, ycentroid);
	getSelectionCoordinates(periostx, periosty);
	getRawStatistics(totalarea);
	fraccort = (totalarea - marrowarea) / totalarea;
	close();	

	tmin = 999999999999;
	tmax = 0;
	tsum = 0;
	tn = 0;
	feret = 0;
	for (p = 0; p<lengthOf(periostx); p++){
		dmin = 9999999999;
		//work out cortical thickness
		for (e = 0; e< lengthOf(endostx); e++){
			d = sqrt(sqr((endostx[e]-periostx[p])) + sqr((endosty[e]-periosty[p])));
			if (d < dmin) dmin = d;       //this is the shortest distance between lines
		}
		if (dmin < tmin) tmin = dmin;
		if (dmin > tmax) tmax = dmin;
		tsum = tsum + dmin;
		tn++;
		//work out Feret's diameter
		for (q = p+1; q < lengthOf(periostx)-1; q++){
			f = sqrt(sqr((periostx[q]-periostx[p])) + sqr((periosty[q]-periosty[p])));
			if (f > feret) feret = f;
		}
	}
	tav = tsum / tn;
}

function RotatingCalipers() {
	selectWindow(title);
	run("Duplicate...", "title="+getTitle()+"-calipers");
//	setAutoThreshold();
	if (isCalibrated) setThreshold(bonehu, maxhu);
	else setThreshold((bonehu-caloffset)/calslope, (maxhu-caloffset)/calslope);
	run("Make Binary");
	run("Select None");
	doWand(0, ycentroid);
	if (selectionType()>-1) {
		run("Convex Hull");
		getSelectionCoordinates(perimx, perimy);
		close();
		ymin = 999999;
		ymax = 0;
		npoints = lengthOf(perimx);
		for (n = 0; n < npoints; n++){
			if (perimy[n] < ymin){
				ymin = perimy[n];
				podal = n;    		//n is always 0 in ImageJ, start point of selection is minimum x value within set with minimum y
			}
			if (perimy[n] > ymax){
				ymax = perimy[n];
				antipodal = n;
			}
		}
		angles = newArray(npoints);
		for (n = 0; n < npoints - 1; n++){
			angles[n] = atan2(perimy[n]-perimy[n+1] , perimx[n]-perimx[n+1]);
		}
		angles[npoints-1] = atan2(perimy[npoints-1]-perimy[0] , perimx[npoints-1]-perimx[0]);
		for (n=0; n<lengthOf(angles); n++) {
			if (angles[n] < -pi) angles[n] = angles[n] + 2*pi;
		}
		rcmax = ymax - ymin;
		rcmin = rcmax;
		end = antipodal;
		while (antipodal < npoints  && podal <= end){
			podincr = 0;
			antipodincr = 0;
	//find the start condition for theta
			if (podal > 0) {
				starttheta = endtheta;
			} else {
				if (angles[antipodal - 1] > 0) { 
					testangle = angles[antipodal - 1] - pi;
			} else {
				testangle = angles[antipodal - 1] + pi;
			}
			if (angles[npoints -1] <= testangle){
				starttheta = angles[npoints - 1];
			} else {
				starttheta = testangle;
			}	
		}
		if (angles[antipodal] > 0) { 
			testangle = angles[antipodal] - pi;
		} else {
			testangle = angles[antipodal] + pi;
		}
		if (antipodal <= npoints - 1) {
			if (angles[podal] > testangle && angles[podal] * testangle > 0) {
				endtheta = angles[podal];
				podincr = 1;
			} else if (angles[podal] < testangle) {
				endtheta = testangle;
				antipodincr = 1;
			} else if (angles[podal] > testangle && angles[podal] * testangle < 0) {
				endtheta = testangle;
				antipodincr = 1;
			} else {
				endtheta = angles[podal];
				podincr = 1;
				antipodincr = 1;
			}
		} else {
			endtheta = 0;
		}
		thetah = atan2(perimy[antipodal] - perimy[podal] , perimx[antipodal] - perimx[podal]);
		dp = sqrt(sqr((perimx[antipodal]-perimx[podal])) + sqr((perimy[antipodal]-perimy[podal])));
		if (dp > rcmax) rcmax = dp;

		if (starttheta >= endtheta){
			ds = dp*abs(cos(-thetah + starttheta - pi/2));
			de = dp*abs(cos(-thetah + endtheta - pi/2));
			if (ds < rcmin) rcmin = ds;
			else if (de < rcmin) rcmin = de;
		}	
		else if (starttheta < endtheta && starttheta * endtheta < 0){
			ds = dp*abs(cos(-thetah + starttheta - pi/2));
			de = dp*abs(cos(-thetah + - 3*pi/2));
			if (ds < rcmin) rcmin = ds;
			else if (de < rcmin) rcmin = de;

			ds = dp*abs(cos(-thetah + pi/2));
			de = dp*abs(cos(-thetah + endtheta - pi/2));
			if (ds < rcmin) rcmin = ds;
			else if (de < rcmin) rcmin = de;
		}
	podal = podal + podincr;
	antipodal = antipodal + antipodincr;
	}} else close();
}

//DICOM meta-info handling code

// This function returns the numeric value of the 
// specified tag (e.g., "0018,0050"). Returns NaN 
// (not-a-number) if the tag is not found or it 
// does not have a numeric value.

function getNumericTag(tag) {
	value = getTag(tag);
	if (value=="") return NaN;
	index3 = indexOf(value, "\\");
	if (index3 > 0) value = substring(value, 0, index3);
	return value;
}

// This function returns the value of the specified 
// tag  (e.g., "0010,0010") as a string. Returns "" 
// if the tag is not found.

function getTag(tag) {
	info = getImageInfo();
	index1 = indexOf(info, tag);
	if (index1 == -1) return "";
	index1 = indexOf(info, ":", index1);
	if (index1 == -1) return "";
	index2 = indexOf(info, "\n", index1);
	value = substring(info, index1+1, index2);
	return value;
}

//Attributions from http://www.hopkinsmedicine.org/FAE/MomentMacroJ_v1_3.txt:
// Written by:  Matthew Warfel - Cornell University - 4/4/97
// Modified by: Stanley Serafin- Johns Hopkins University - 6/30/00
// Modified and adapted for ImageJ by:  Valerie Burke DeLeon - 2/21/05
// Updates:
// 5/24/2005 - v1.2 added "DrawAxis" function modified from MomentMacro (VBD)
// 3/17/2006 - v1.2 renamed "neutral axes" to more correct term "principal axes" (VBD)
// 7/21/2006 - v1.3 replaced "/*" with "//" character to define initial comment lines, following reports of comments read as code (VBD)
