# Supplementary material for: Three-Dimensional Geometric Analysis of Felid Limb Bone Allometry
Source: PLoS One. 2009 Mar 9;4(3):e4742. doi: 10.1371/journal.pone.0004742 (PMC2650414; doi:10.1371/journal.pone.0004742)
Supplement: Text S3 — ImageJ plugin for calculation of 3D moments of inertia. This ImageJ plugin calculates 3D moments of inertia and rotates the image data into alignment with the 3D principal axes. (0.01 MB TXT) [file pone.0004742.s004.txt]

package org.doube.bone.geometry;
 /** Moments 3D
 *tool to calculate centroid and principal axes 
 *of a thresholded stack; assumes a 16-bit CT scan 
 *of a bone in air - default thresholds are 0 and 4000 HU
 *bone density assumed to be 1.8 g/cm^3 
 *Eigen decomposition performed with the Jama package
 *http://math.nist.gov/javanumerics/jama/
 *Outputs stack data aligned to principal axes
 *
 *Copyright Michael Doube 2008
 *
 *This program is free software: you can redistribute it and/or modify
 *it under the terms of the GNU General Public License as published by
 *the Free Software Foundation, either version 3 of the License, or
 *(at your option) any later version.
 *
 *This program is distributed in the hope that it will be useful,
 *but WITHOUT ANY WARRANTY; without even the implied warranty of
 *MERCHANTABILITY or FITNESS FOR A PARTICULAR PURPOSE.  See the
 *GNU General Public License for more details.
 *
 *You should have received a copy of the GNU General Public License
 *along with this program.  If not, see <http://www.gnu.org/licenses/>.
 *
 *@author Michael Doube
 *@version 0.2
 */

import java.awt.Rectangle;
import ij.IJ;
import ij.ImagePlus;
import ij.ImageStack;
import ij.process.ImageProcessor;
import ij.plugin.filter.PlugInFilter;
import ij.measure.Calibration;
import ij.measure.ResultsTable;
import ij.gui.*;
import Jama.*;

public class Moments_3D implements PlugInFilter {
	ImagePlus imp;
	protected ImageStack stack;
	
	public int setup(String arg, ImagePlus imp) {
	    stack = imp.getStack();
	    this.imp = imp;
	    return DOES_16 + STACK_REQUIRED + SUPPORTS_MASKING;
	}
	
	public void run(ImageProcessor ip) {
		ResultsTable rt3D = ResultsTable.getResultsTable();
		short minT = 0;			//minimum bone value in HU 
		short maxT = 4000;		//maximum bone value in HU
		Calibration cal = imp.getCalibration();
	    double vW = cal.pixelWidth;
	    double vH = cal.pixelHeight;
	    double vD = cal.pixelDepth;
	    String units = cal.getUnits();
	    double[] coeff = cal.getCoefficients();
	    float[] CTable = cal.getCTable();
	    String valueUnit = cal.getValueUnit();
	    if (cal.calibrated()) {
	    	//convert HU limits to pixel values
	    	IJ.log("Image is calibrated, using "+minT+" and "+maxT+" "+valueUnit+" as bone cutoffs");
	    	minT = (short)Math.round(cal.getRawValue(minT));
	    	maxT = (short)Math.round(cal.getRawValue(maxT));
	    	IJ.log("Vox Width: "+vW+"; Vox Height: "+vH+" Vox Depth: "+vD+" "+units);
	    	IJ.log("Calibration coefficients:"+coeff[0]+","+coeff[1]);
	    	IJ.log("minT = "+minT+", maxT = "+maxT);
	    }
	    else {
	    	IJ.log("Image is not calibrated, using user-determined threshold");
    		IJ.run("Threshold...");
    		new WaitForUserDialog("This image is not density calibrated.\nSet the threshold, then click OK.").show();
    		minT = (short)ip.getMinThreshold();
    		maxT = (short)ip.getMaxThreshold();
    	}
	    String title = imp.getTitle();
	    int startSlice = 1;
	    int endSlice = stack.getSize();
        GenericDialog gd = new GenericDialog("Limit Slices");
        gd.addNumericField("Start Slice:",startSlice,0);
        gd.addNumericField("End Slice:",endSlice,0);
        gd.showDialog();
        if (gd.wasCanceled()) {
            IJ.error("PlugIn canceled!");
            return;
        }
        startSlice = (int)gd.getNextNumber();
        endSlice = (int)gd.getNextNumber();
		int al = stack.getSize() + 1;
		//2D centroids
		double[] xc; double[] yc;
		xc = new double[al]; yc = new double[al];
		//3D centroids
		double xcent = 0; double ycent = 0; double zcent = 0;
		//pixel counters
		double cstack = 0;
		Rectangle r = ip.getRoi();
	    int offset, i;
	    int w = stack.getWidth();
	    int h = stack.getHeight();
	    int sliceSize = w*h;
	    boolean[] emptySlices;
	    emptySlices = new boolean[al];
	    short[] slicePixels = new short[sliceSize];
		double[] cslice;
    	cslice = new double[al];
    	int sl = w*h*al;
    	int maxIndex = sl-1;
    	short[] sourceWorkArray = new short[sl];
	    for (int n = 0; n<sourceWorkArray.length; n++) sourceWorkArray[n] = 0;
    	short[] targetWorkArray = new short[sl];
	    for (int s=startSlice;s<=endSlice;s++) {
	    	IJ.showStatus("Calculating centroid...");
	    	IJ.showProgress(s, endSlice);
	    	double sumx = 0; double sumy = 0;
	    	cslice[s] = 0;
	    	slicePixels = (short[])stack.getPixels(s);
	    	for (int y=r.y; y<(r.y+r.height); y++) {
		        offset = y*w;
		        for (int x=r.x; x<(r.x+r.width); x++) {
		            i = offset + x;
		            sourceWorkArray[s*sliceSize+y*w+x] = slicePixels[i];
		            if (slicePixels[i] >= minT && slicePixels[i] <= maxT){
		            	cslice[s]++;
		            	sumx += (double)x;
		            	sumy += (double)y;
		            }
		        }
		    }
		    if (cslice[s] > 0){
		    	xc[s] = sumx/cslice[s];
			    yc[s] = sumy/cslice[s];
			    xcent += xc[s]*cslice[s];
			    ycent += yc[s]*cslice[s];
			    zcent += cslice[s]*s;
			    cstack += cslice[s];
			    emptySlices[s] = false;
		    } else {
		    	emptySlices[s] = true;
		    }
	    }
	    double centX3D; double centY3D; double centZ3D;
	    int centXV; int centYV; int centZV;
	    if (cstack > 0){
	    	centX3D = xcent*vW/cstack; centY3D = ycent*vH/cstack; centZ3D = zcent*vD/cstack; //centroid in real units
	    	centXV = (int)Math.round(xcent/cstack); centYV = (int)Math.round(ycent/cstack); centZV = (int)Math.round(zcent/cstack); //centroid in voxels 
	    } else {
	    	centX3D = -1; centY3D = -1; centZ3D = -1;
	    	IJ.error("Empty Stack","No voxels are available for calculation.\nCheck your ROI and threshold.");
	    	return;
	    }
	    //END OF CENTROID CALCULATION
		//START OF 3D MOMENT CALCULATIONS
	    //Our CT scans are not quantitative as they contain sharpening artefact
	    //so density (g.cm^-3) is left out of this calculation and estimated at the end
		double Icxx = 0; double Icyy = 0; double Iczz = 0;
		double Icxy = 0; double Icxz = 0; double Icyz = 0;
		for (int z=startSlice;z<=endSlice;z++) {
			IJ.showStatus("Calculating inertia tensor...");
			IJ.showProgress(z, endSlice);
	    	if (!emptySlices[z]){
	    		slicePixels = (short[])stack.getPixels(z);
	    		for (int y=r.y; y<(r.y+r.height); y++) {
	    			offset = y*w;
	    			for (int x=r.x; x<(r.x+r.width); x++) {
	    				i = offset + x;
	    				if (slicePixels[i] >= minT && slicePixels[i] <= maxT){
	    					//moments around the 3 orthogonal axes which are parallel to the 
	    					//reference frame's axes and whose intersection is the 3D centroid
	    					Icxx += (y*vH-centY3D)*(y*vH-centY3D)+(z*vD-centZ3D)*(z*vD-centZ3D);
	    					Icyy += (x*vW-centX3D)*(x*vW-centX3D)+(z*vD-centZ3D)*(z*vD-centZ3D);
	    					Iczz += (y*vH-centY3D)*(y*vH-centY3D)+(x*vW-centX3D)*(x*vW-centX3D);
	    					Icxy += (x*vW-centX3D)*(y*vH-centY3D);
	    					Icxz += (x*vW-centX3D)*(z*vD-centZ3D);
	    					Icyz += (y*vH-centY3D)*(z*vD-centZ3D);
	    				}
	    			}
	    		}
	    	}
		}
		//we have to multiply each element of the sum by the mass of the element
		//which is vW*vH*vD * rho.  Since all voxels are the same, we can 
		//multiply the sums by voxel volume
		double voxelVolume = vW*vH*vD;
		Icxx *= voxelVolume;
		Icyy *= voxelVolume;
		Iczz *= voxelVolume;
		Icxy *= voxelVolume;
		Icxz *= voxelVolume;
		Icyz *= voxelVolume;
		//add a term for the moment of each voxel around its COM, parallel to each axis
		double shapeVolume = cstack*voxelVolume;
	    Icxx += shapeVolume*(vH*vH + vD*vD) / 12;
	    Icyy += shapeVolume*(vW*vW + vD*vD) / 12;
	    Iczz += shapeVolume*(vH*vH + vW*vW) / 12;
	    //moments are now in length^5, we multiply by density later to exchange length^3 for mass^1
	    
	    //create the intertia tensor matrix
	    double[][] inertiaTensor = new double[3][3];
	    inertiaTensor[0][0] = Icxx;
	    inertiaTensor[1][1] = Icyy;
	    inertiaTensor[2][2] = Iczz;
	    inertiaTensor[0][1] = -Icxy;
	    inertiaTensor[0][2] = -Icxz;
	    inertiaTensor[1][0] = -Icxy;
	    inertiaTensor[1][2] = -Icyz;
	    inertiaTensor[2][0] = -Icxz;
	    inertiaTensor[2][1] = -Icyz;
	    Matrix inertiaTensorMatrix = new Matrix(inertiaTensor);
	    
	    //do the Eigenvalue decomposition
	    EigenvalueDecomposition E = new EigenvalueDecomposition(inertiaTensorMatrix);
        Matrix eVal = E.getD();
        Matrix eVec = E.getV();
        double[][] eigenValues = eVal.getArrayCopy();
        double[][] eigenVectors = eVec.getArrayCopy();
        //check orientation of eigenvectors and correct them
        if (eigenVectors[2][0] < 0){
//        	eVec = eVec.times(-1);  //this changes coordinate frame from right-hand- to left-hand-rule
        	double[][] eVecA = eVec.getArray();
        	//rotate 180 deg
        	for (int row = 0; row < 3; row++){
        		for (int col = 0; col < 2; col++){
        			eVecA[row][col] *= -1;
        		}
        	}
           	eigenVectors = eVec.getArrayCopy();
        }
        Matrix eVecInv = eVec.inverse();
        double[][] eigenVectorsInverse = eVecInv.getArrayCopy();
        
        //sometimes the eigen vector is pointing 180 deg in the wrong direction - why? HOw to fix?
        IJ.log("\nEigenvector matrix");
	    for (int j = 0; j<3; j++){
	    	IJ.log("||"+eigenVectors[j][0]+" | "+eigenVectors[j][1]+" | "+eigenVectors[j][2]+"||");
	    }
	    
	    IJ.log("\nInverse Eigenvector matrix");
	    for (int j = 0; j<3; j++){
	    	IJ.log("||"+eigenVectorsInverse[j][0]+" | "+eigenVectorsInverse[j][1]+" | "+eigenVectorsInverse[j][2]+"||");
	    }
	    //cortical bone apparent density (material density * volume fraction) from Mow & Huiskes (2005) p.140 
	    //using 1.8 g.cm^-3: 1mm^3 = 0.0018 g = 0.0000018 kg = 1.8*10^-6 kg; 1mm^2 = 10^-6 m^2
	    //conversion coefficient from mm^5 to kg.m^2 = 1.8*10^-12
	    double cc = 1.8*Math.pow(10, -12);
	    rt3D.incrementCounter();
		rt3D.addLabel("Label", imp.getTitle());
		rt3D.addValue("Xc ("+units+")", centX3D);
		rt3D.addValue("Yc ("+units+")", centY3D);
		rt3D.addValue("Zc ("+units+")", centZ3D);
		rt3D.addValue("Vol (mm^3)", shapeVolume);
		rt3D.addValue("Icxx (kg.m^2)", Icxx*cc);
		rt3D.addValue("Icyy (kg.m^2)", Icyy*cc);
		rt3D.addValue("Iczz (kg.m^2)", Iczz*cc);
		rt3D.addValue("Icxy (kg.m^2)", Icxy*cc);
		rt3D.addValue("Icxz (kg.m^2)", Icxz*cc);
		rt3D.addValue("Icyz (kg.m^2)", Icyz*cc);
		rt3D.addValue("I1 (kg.m^2)", eigenValues[2][2]*cc);
		rt3D.addValue("I2 (kg.m^2)", eigenValues[1][1]*cc);
		rt3D.addValue("I3 (kg.m^2)", eigenValues[0][0]*cc);
		rt3D.show("Results");
	    //for each voxel in the target stack, find the corresponding source voxel
		for (int z=1; z<al; z++){
			IJ.showStatus("Aligning image stack...");
			IJ.showProgress(z, al);
			if (!emptySlices[z]){
				for (int y=0; y<h; y++){
					for (int x=0; x<w; x++){
						double xD = x*vW - centX3D;
						double yD = y*vH - centY3D;
						double zD = z*vD - centZ3D;
						double xAlign = xD*eigenVectorsInverse[2][0] + yD*eigenVectorsInverse[1][0] + zD*eigenVectorsInverse[0][0] + centX3D;
						double yAlign = xD*eigenVectorsInverse[2][1] + yD*eigenVectorsInverse[1][1] + zD*eigenVectorsInverse[0][1] + centY3D;
						double zAlign = xD*eigenVectorsInverse[2][2] + yD*eigenVectorsInverse[1][2] + zD*eigenVectorsInverse[0][2] + centZ3D;
						//possibility to do some voxel interpolation instead
						//of just rounding in next 3 lines
						int xA = (int)Math.round(xAlign/vW);
						int yA = (int)Math.round(yAlign/vH);
						int zA = (int)Math.round(zAlign/vD);
						int k = zA*sliceSize+yA*w+xA;
						//possibility of resizing the target stack depending on the
						//dimensions of the aligned image rather than just clipping
						k = Math.max(k, 0);
						k = Math.min(k, maxIndex); //clip k to limits of sourceWorkArray's index
						targetWorkArray[z*sliceSize+y*w+x] = sourceWorkArray[k];
					}
				}
			}
		}
		//draw axes on stack
		int centPos = centYV*w+centXV;
		for (int z=1; z<al; z++){
			int zOffset = z*sliceSize; 
			targetWorkArray[zOffset+centPos] = maxT;
			if (z == centZV){
				//y axis
				for (int y=0; y<h; y++) targetWorkArray[zOffset+y*w+centXV] = maxT;
				//x axis
				for (int x=0; x<w; x++)	targetWorkArray[zOffset+centYV*w+x] = maxT;
			}
		}
		ImageStack target = new ImageStack(w,h);
		for (int z = 1; z < al; z++){
			short[] sliceArray = new short[sliceSize];
	    	System.arraycopy(targetWorkArray, z*sliceSize, sliceArray, 0, sliceSize);
	    	target.addSlice("slice "+z, sliceArray);
	    }
		ImagePlus impTarget = new ImagePlus(title+"_aligned", target);
		Calibration set = impTarget.getCalibration();
		set.pixelWidth = vW;
		set.pixelHeight = vH;
		set.pixelDepth = vD;
		set.setUnit(units);
		set.setCTable(CTable, valueUnit);
		impTarget.show();
		IJ.setMinAndMax(minT+coeff[0], maxT+coeff[0]);
		impTarget.updateAndDraw();
	}
}
